# Supplementary material for: Changes in beta-catenin expression and activation during progression of primary sclerosing cholangitis predict disease recurrence
Source: Sci Rep. 2022 Jan 7;12:206. doi: 10.1038/s41598-021-04358-6 (PMC8741932; doi:10.1038/s41598-021-04358-6)
Supplement: Supplementary file 1 — Supplementary Information 1. [file 41598_2021_4358_MOESM1_ESM.xlsx]

## Sheet: Table 1
Table 1: Summary of PSC explant cases
Patient De-Identification Code	Age	Sex	Diagnosis	Microscopic Description
HH010	30-40	F	Normal	Hepatocellular adenoma
HH011	50-60	F	Normal	Cancer colon mets/ pre cs chemo
MA101	20-30	F	Normal	Focal nodular hyperplasia
MA102	70-80	F	Normal	Inflammatory pseudo-tumor (no cancer per path)
MA103	30-40	F	Normal	Cavernous hemangioma with focal thrombi and necrosis
MA104	30-40	F	Normal	Well-differentiated hepatocellular neoplasm (adenoma)
MA105	60-70	F	Normal	Epithelioid angiomyolipoma with nuclear atypia
B349	60-69	M	PSC	Portal-to-portal bridging fibrosis, cholestasis, bile infarcts, fibro-obliterative duct lesions
B805	40-49	F	PSC	Micronodular cirrhosis, periductal fibrosis, moderate chronic inflammation
C087	30-39	M	PSC	Biliary fibrosis, cirrhosis with fibrosis bands of varying widths, numerous proliferating ductules, occasional fibrous obliteration
C255	50-59	F	PSC	Micronodular cirrhosis with fibro-obliterative duct lesions, inflammation, mild ductular proliferation
C268	50-59	F	PSC	Micronodular cirrhosis with biliary pattern
D378	50-59	F	PSC	Biliary fibrosis, cirrhosis with fibrosis ranging from mild to stage-III bridging portal fibrosis, fibro-obliterative duct lesions, ductular reaction
D525	40-49	M	PSC	Micronodular cirrhosis, periductular fibrosis, cholangiolar proliferation, inflammation
F129	NA	NA	PSC	No demographic or diagnostic information available for this patient
F138	50-59	F	PSC	Periductal fibrosis and occasional near obliteration of intrahepatic ducts
F197	70-79	F	PSC	Biliary type cirrhosis with mild chronic inflammation and foci of bile duct paucity
F304	50-59	F	PSC	Micronodular cirrhosis separated by dense fibrous bands, mild mixed inflammation, multiple fibro-obliterative duct lesions
F433	10-19	M	PSC	Concentric fibrosis and duct obliteration
G104	30-39	M	PSC	Biliary type cirrhosis with multiple fibro-obliterative duct lesions and cholestasis within regenerative nodules, inflammation
G139	70-79	M	PSC	Biliary-type cirrhosis with jigsaw puzzle type nodules, stellar cholangiolar proliferation and mixed inflammation. Periductular fibrosis
G336	60-69	M	PSC	Biliary type fibrosis/cirrhosis with portal-to-portal bridging
G403	40-49	F	PSC	Micronodular cirrhosis with biliary pattern, ductular proliferation, periductal fibrosis

## Sheet: Table 2
Table 2: Summary of PSC biopsy cases
NON-RECURRENT CASES
Patient Number	Patient De-Identification Code	Age	Sex	Pathology Score	Biopsy Diagnosis	Pathology Report
1	26640	50-60	M	2	Non-specific change	ALLOGRAFT LIVER, NEEDLE BIOPSY A. NON-SPECIFIC PORTAL AND LOBULAR REACTIVITY (see comment). B. MILD ARTERIOLAR HYALINOSIS. COMMENT: There is no evidence of acute cellular rejection. Clinical work up for hepatitis may be performed, if clinically indicated. Findings of recurrent disease are not demonstrable in this limited sample.
1	26640	50-60	M	2	Other, COMMENT	ALLOGRAFT LIVER, NEEDLE BIOPSY A. MILD PORTAL MIXED INFLAMMATION WITH BILE DUCTULAR PROLIFERATION, CHANGES SUGGEST CLINICAL CORRELATION TO EXCLUDE LOW-GRADE/INTERMITTENT BILE DUCT OBSTRUCTION (see comment). B. INDETERMINATE FOR ACUTE CELLULAR REJECTION, RAI 2/9. TW/mb DME/DME COMMENT: The sections show focal bile ductular proliferation and bile duct epithelial injury with mild portal mixed neutro…
2	3328	50-60	M	1	Non-specific change	LIVER ALLOGRAFT, NEEDLE BIOPSY A. NO EVIDENCE OF ACUTE OR CHRONIC REJECTION (RAI = 0/9). B. INTACT LOBULAR ARCHITECTURE WITH VERY LOW-GRADE, NON-SPECIFIC DUCTULAR REACTION.
3	4238	40-50	M	1	Acute rejection, mild	ALLOGRAFT LIVER, NEEDLE BIOPSY ACUTE CELLULAR REJECTION, MILD TO MODERATE, (RAI = 4-5/9).
3	4238	40-50	M	1	Non-specific inflammation	ALLOGRAFT LIVER, NEEDLE CORE BIOPSY A. MILD PORTAL TRACT CHRONIC INFLAMMATION (see comment). B. MILD NODULAR REGENERATIVE HYPERPLASIA-LIKE CHANGES. C. THERE IS NO EVIDENCE OF REJECTION (RAI = 0/9). DGH/DGH COMMENT: Histologic examination reveals focal portal tract chronic inflammation. The histologic findings may be nonspecific or seen in early recurrence of primary sclerosing cholangitis. Given …
4	3999	60-70	M	1	Non-specific change	LIVER ALLOGRAFT, NEEDLE BIOPSY A. NEGATIVE FOR ACUTE AND CHRONIC REJECTION (RAI = 0/9). B. MINIMAL PATHOLOGIC CHANGE. AJD/cef CEF/CEF Pathologist: Anthony J. Demetris, M.D. Fellow/Chief Resident: None Resident: J. Manuel Zarandona, M.D.
4	3999	60-70	M	1	Other, COMMENT	ALLOGRAFT LIVER, NEEDLE BIOPSY A. NO EVIDENCE OF ACUTE OR CHRONIC REJECTION (RAI SCORE = 0/9). B. MINIMAL NON-SPECIFIC PORTAL INFLAMMATION AND DUCTULAR REACTION.
5	4100	40-50	M	1	Obstruction/cholangitis	ALLOGRAFT LIVER, NEEDLE BIOPSY A. MILD DUCT ATROPHY WITH FOCAL CHOLANGIOLAR PROLIFERATION AND PERIVENULAR SCLEROSIS. B. NO EVIDENCE OF ACUTE CELLULAR REJECTION. COMMENT: Given the clinical history of elevated bilirubin and GGT, the possibility of a duct stricture needs to be considered. If persistent allograft function is observed in the absence of a mechanical cause, recurrent disease would also…
5	4100	40-50	M	1	Other, COMMENT	ALLOGRAFT LIVER, NEEDLE BIOPSY A. NO EVIDENCE OF ACUTE REJECTION (RAI 0/9). B. MILD BILE DUCTULAR PROLIFERATION (see comment). COMMENT: The pattern of ductular proliferation is non-specific but suggests that low-grade or intermittent bile duct stricture/obstruction be considered in the differential diagnosis. It is noted that the previous remote biopsy, (PHS04-1644, 7/17/04) also showed focal cho…
5	4100	40-50	M	2	Obstruction/cholangitis	Allograft liver, needle biopsy- A. mild nodular regenerative hyperplasia. B. Mild bile ductular proliferation. C. Portal fibrosis with focal portal to portal fibrous septum formation. D. Hepatic artery atherosclerosis. E. No evidence of acute rejection (RAI = 0/9). MAN/MAN COMMENT: Remote biopsies (last biopsy 8/11/2005, PHS 05-22628) have also shown low grade bile ductular proliferation. The ove…
7	5614	50-60	F	2	Steatohepatitis NOS	ALLOGRAFT LIVER, NEEDLE BIOPSY A. CHRONIC STEATOHEPATITIS WITH MILD ACTIVITY (NAS SCORE 3/8) AND PORTAL FIBROSIS (FIBROSIS STAGE 2/4). B. FOCAL DUCT ATROPHY ASSOCIATED WITH MILD DUCTULAR REACTION. C. NO ACUTE CELLULAR REJECTION. COMMENT: The diagnosis of chronic steatohepatitis is based on mild macrovesicular steatosis associated with sinusoidal fibrosis and perivenular sclerosis. The presence of…
7	5614	50-60	F	2	Steatohepatitis NOS	LIVER ALLOGRAFT, NEEDLE BIOPSY: A. NEGATIVE FOR ACUTE CELLULAR AND CHRONIC REJECTION (RAI = 0/9). B. MODERATE MIXED MICROVESICULAR AND MACROVESICULAR STEATOSIS INVOLVING ABOUT 40% OF HEPATOCYTES WITH SUPERIMPOSED STEATOHEPATITIS, MILDLY ACTIVE (NASH ACTIVITY INDEX = 4/8). C. MILD PORTAL/PERIPORTAL AND FOCAL SUBSINUSOIDAL FIBROSIS (FIBROSIS STAGE = 1-2/4). D. COMPARED TO THE PREVIOUS BIOPSY (PHS08…
8	1826	40-50	F	1	Acute rej, indeterminate/borderline	ALLOGRAFT LIVER, NEEDLE BIOPSY - A. MILD ACUTE CELLULAR REJECTION (GRADE I, RAI = 3/9). B. BILE DUCTULAR PROLIFERATION (See comment). mb COMMENT: Ductular proliferation was also present in the prior biopsy approximately six months ago (S98-7A, 1/3/98). If liver function tests do not normalize following treatment of rejection, bile duct examination may be helpful. Also noted were several Kupffer c…
8	1826	40-50	F	0	Non-specific change	LIVER ALLOGRAFT, NEEDLE BIOPSY: A. MINIMAL TO NO EVIDENCE OF ACUTE CELLULAR REJECTION (RAI = 1/9). B. NEGATIVE FOR CHRONIC REJECTION. C. MILD, FOCAL, PROBABLY NONSPECIFIC, ACUTE AND CHRONIC PORTAL INFLAMMATION WITH LOW-GRADE DUCTULAR REACTION (SEE COMMENT). D. MILD MICROVESICULAR STEATOSIS. E. MILD PORTAL/PERIPORTAL FIBROSIS. COMMENT: Overall, the histopathological changes are mild. The low-grade…
9	3244	30-40	M	1	Non-specific change	ALLOGRAFT LIVER, NEEDLE BIOPSY A. NO EVIDENCE OF ACUTE REJECTION, RAI 0/9. B. MINIMAL PERIVENULAR SCLEROSIS WITH NO EVIDENCE OF CENTRIVENULITIS. TW/kmr KMR/KMR Pathologist: Tong Wu, M.D.
9	3244	30-40	M	1	Non-specific change	LIVER ALLOGRAFT, NEEDLE BIOPSY A. NO EVIDENCE OF ACUTE REJECTION (RAI = 0/9). B. MINIMAL PATHOLOGIC CHANGE. AJD/seg SEG/SEG Pathologist: Anthony J. Demetris, M.D.
10	26385	40-50	F	2	Other, COMMENT	Mild lobular inflammation and lipogranulomas. Tissue sent for hepatitis C polymerase chain reaction studies. Mild ongoing duct injury. No acute cellular rejection.
10	26385	40-50	F	1	Other, COMMENT	LIVER ALLOGRAFT, NEEDLE BIOPSY - A. NO EVIDENCE OF ACUTE REJECTION (RAI=0/9). B. MILD ARCHITECTURAL ABNORMALITIES; report of reticulin stain to follow (see microscopic description). ns AJD/ncs ADDENDUM #1 (1 Reticulin, 1 Trichrome) The reticulin stain shows focal intralobular regenerative change. In areas, there is also abnormal spacing between portal tracts and central veins. However, other larg…
11	3446	30-40	M	2	Acute rejection, mild	ALLOGRAFT LIVER, NEEDLE BIOPSY - A. FOCALLY ACTIVE CENTRAL VENULITIS (RAI INDEX 3/9); IMPROVED COMPARED TO PREVIOUS BIOPSY (PHS01- 12323, 5/23/01). B. PERIVENULAR HEMORRHAGE AND HEPATOCELLULAR DROPOUT, WITH FOCAL COLLECTIONS OF SINUSOIDAL NEUTROPHILS AND FOAMY KUPFFER CELLS. C. LOBULAR REGENERATIVE CHANGE. PR/mp MLP/MLP Pathologist: Parmjeet S. Randhawa, M.D. Fellow/Chief Resident: None Resident:…
RECURRENT CASES
Patient Number	Patient De-Identification Code	Age	Sex	Pathology Score	Biopsy Diagnosis	Pathology Report
1	4743	40-50	M	1	Obstruction/cholangitis	LIVER ALLOGRAFT, LEFT LOBE, NEEDLE BIOPSY: A. NEGATIVE FOR ACUTE AND CHRONIC REJECTION (RAI = 0/9). B. FOCAL MILD FIBROUS EXPANSION OF PORTAL TRACTS WITH FOCAL LOW-GRADE BILE DUCTULAR REACTION (SEE COMMENT). C. COMPARED TO THE PREVIOUS BIOPSY (PHS07- 12469, 4/23/2007), THE CURRENT BIOPSY SHOWS LESS SIGNIFICANT PORTAL INFLAMMATION AND DUCTULAR REACTION. COMMENT: Although mild, the presence of low-…
1	4743	40-50	M	2	Obstruction/cholangitis	ALLOGRAFT LIVER, RIGHT HEPATIC LOBE, NEEDLE BIOPSY: A. NEGATIVE FOR ACUTE CELLULAR REJECTION (RAI=0/9). B. EQUIVOCAL LOW GRADE DUCTOPENIA (1/8 PORTAL TRACTS) WITH LOW GRADE DUCTULAR REACTION (SEE COMMENT). C. SINGLE AGGREGATE OF EPITHELIOID HISTIOCYTES WITHIN THE LOBULE (SEE COMMENT). D. COMPARED TO THE PREVIOUS BIOPSY (PHS08-5706, 7/31/2008), THE CURRENT BIOPSY IS ESSENTIALLY SIMILAR. THE AGGREG…
1	4743	40-50	M	1	Obstruction/cholangitis	LIVER ALLOGRAFT, LEFT LOBE, NEEDLE BIOPSY: A. MODERATE FIBROUS EXPANSION OF THE PORTAL TRACTS WITH MILD MIXED PORTAL INFLAMMATION, LOW-GRADE DUCTULAR REACTION AND MILD PERICHOLANGITIS (SEE COMMENT). B. INDETERMINATE FOR ACUTE REJECTION (RAI = 1-2/9). C. COMPARED TO THE PREVIOUS BIOPSY (PHS10-15586, 5/6/2010), THE CURRENT BIOPSY SHOWS MORE PROMINENT PORTAL FIBROUS EXPANSION, MILDLY INCREASED PORTA…
2	3420	30-40	M	1	Non-specific change	ALLOGRAFT LIVER, NEEDLE BIOPSY A. FOCAL SINUSOIDAL DILATATION AND NODULAR REGENERATIVE HYPERPLASIA-LIKE CHANGE. B. NO EVIDENCE OF ACUTE OR CHRONIC REJECTION.
2	3420	30-40	M	2	Obstruction/cholangitis	LIVER ALLOGRAFT, NEEDLE BIOPSY: CHANGES MOST CONSISTENT WITH BILIARY TRACT OBSTRUCTION OR STRICTURING (SEE COMMENT). COMMENT: The combination of portal edema, a low-grade ductular reaction, and focal neutrophilic portal inflammation are strongly suggestive biliary tract obstruction or stricturing, consistent with the clinical history of elevated ALP and GGTP. Acute rejection can show similar chan…
3	3559	50-60	F	2	Obstruction/cholangitis	LIVER ALLOGRAFT, NEEDLE BIOPSY A. NEGATIVE FOR REJECTION (RAI = 0/9). B. MILD DUCTULAR PROLIFERATION; RULE OUT BILIARY TRACT OBSTRUCTION OR STRICTURING. C. SIMILAR TO PREVIOUS BIOPSY (PHS02-8033, 3/29/02). AD/mb MXB/MXB Pathologist: Anthony J. Demetris, M.D.
3	3559	50-60	F	1	Steatohepatitis NOS	ALLOGRAFT LIVER, NEEDLE BIOPSY A. STEATOHEPATITIS WITH: (1) STEATOSIS INVOLVING APPROXIMATELY 30% OF SURFACE AREA. (2) MILD ACTIVITY (GRADE 1 ON A SCALE OF 0-3). B. NO EVIDENCE OF ACUTE REJECTION (RAI = 0/9). C. MILD BILE DUCTULAR PROLIFERATION. COMMENT: The steatosis is new since the previous biopsy (PHS02-23004, 9/10/2002), and clinical correlation may be helpful. Bile ductular proliferation wa…
3	3559	50-60	F	2	Obstruction/cholangitis	LIVER ALLOGRAFT, NEEDLE BIOPSY A. NEGATIVE FOR ACUTE AND CHRONIC REJECTION (RAI = 0/9). B. CHANGES SUGGESTIVE OF BILIARY TRACT OBSTRUCTION OR STRUCTURING; OTHER CAUSES BILIARY TRACT PATHOLOGY SHOULD ALSO BE REASONABLY EXCLUDED (SEE COMMENT). C. MODERATE PORTAL FIBROSIS. D. MODERATE MIXED MICRO- AND MACROVESICULAR STEATOSIS INVOLVING 60% SURFACE AREA. COMMENT: Several findings deserve comment. Fir…
4	3526	40-50	M	2	Acute rej, indeterminate/borderline	ALLOGRAFT LIVER, NEEDLE BIOPSY A. MODERATE ACUTE CELLULAR REJECTION (RAI = 5/9). B. MODERATE CENTRAL LOBULAR MACROVESICULAR STEATOSIS (APPROXIMATELY 30% SURFACE AREA). C. MILD CENTRAL LOBULAR DROPOUT CONSISTENT WITH RECENT PRESERVATION INJURY. MN/tf TF/TF Pathologist: Michael Nalesnik, M.D.
4	3526	40-50	M	1	Obstruction/cholangitis	ALLOGRAFT LIVER, NEEDLE BIOPSY A. MILD PORTAL DUCTULAR PROLIFERATION, FIBROSIS, AND MIXED NEUTROPHILIC AND MONONUCLEAR INFLAMMATION (see comment). B. INDETERMINATE FOR ACUTE CELLULAR REJECTION, RAI 1-2/9. TW/tf TF/TF COMMENT: This biopsy shows mild portal fibrosis, ductular proliferation and mixed neutrophilic and mononuclear inflammation. Although these changes are relatively non-specific, clini…
4	3526	40-50	M	2	Obstruction/cholangitis	LIVER ALLOGRAFT, NEEDLE BIOPSY A. SIGNIFICANT BILE DUCTULAR PROLIFERATION, ACUTE PERICOLANGIOLITIS, WITH ASSOCIATED INTRAEPITHELIAL AND INTRALUMINAL NEUTROPHILS WITHIN BILE DUCTS CONSISTENT WITH BILE DUCT OBSTRUCTION/STRICTURING WITH SUPERIMPOSED ASCENDING CHOLANGITIS (see comment). B. NEGATIVE FOR ACUTE CELLULAR REJECTION (RAI = 0/9). COMMENT: The histopathological features are consistent with a…
5	3697	50-60	M	1	Acute rej, indeterminate/borderline	LIVER, ALLOGRAFT, NEEDLE BIOPSY A. FOCAL CHRONIC PORTAL INFLAMMATION; INDETERMINATE FOR ACUTE REJECTION (RAI = 2/9). B. SIMILAR IN APPEARANCE TO PREVIOUS BIOPSY (PHS02-14582 OF 6/10/02). C. MILD PORTAL FIBROSIS (see comment). AD/ht HLT/HLT COMMENT: Although the chronic portal inflammation is probably non specific, chronic viral hepatitis should probably be excluded. AD/ht Pathologist: Anthony J. …
5	3697	50-60	M	1	Non-specific inflammation	ALLOGRAFT LIVER, NEEDLE BIOPSY A. MILD BILE DUCTULAR PROLIFERATION. B. INDETERMINATE FOR ACUTE REJECTION (RAI = 1/9). C. MILD PREDOMINANTLY LYMPHOCYTIC PORTAL INFILTRATE WITH LYMPHOID AGGREGATES. COMMENT: The biliary changes are likely nonspecific, but can be seen with incomplete or intermittent biliary obstruction. No direct evidence of recurrent PSC is appreciated, and it is noted that biliary …
5	3697	50-60	M	2	Acute rejection, mild	ALLOGRAFT LIVER, NEEDLE BIOPSY MILD ACUTE CELLULAR REJECTION (RAI = 4/9). COMMENT: In comparison to previous biopsy (PHS08-6824, 3/29/2008), the current biopsy has increased portal and lobular chronic inflammation. There is central perivenulitis with a lymphoplasmacytic inflammatory infiltrate as well as ceroid laden macrophages. The portal tracts are expanded by a mild mixed lymphoplasmacytic an…
6	3890	20-30	M	1	Obstruction/cholangitis	ALLOGRAFT LIVER, NEEDLE BIOPSY A. NO EVIDENCE OF ACUTE CELLULAR REJECTION (RAI = 0/9). B. MILD STEATOSIS INVOLVING APPROXIMATELY 15% OF THE LIVER PARENCHYMA. C. MODERATE PORTAL FIBROSIS WITH DUCTULAR PROLIFERATION AND MIXED INFLAMMATION (see comment). COMMENT: The presence of portal ductular proliferation and mixed inflammation suggests clinical correlation to exclude the possibility of low-grade…
6	3890	20-30	M	2	Arterial obstruction/thrombosis	ALLOGRAFT LIVER, NEEDLE BIOPSY A. PORTAL DUCTULAR PROLIFERATION, EDEMA AND NEUTROPHILIA; CHANGES CONSISTENT WITH BILE DUCT OBSTRUCTION. B. NO EVIDENCE OF ACUTE CELLULAR REJECTION, RAI 0/9. C. MIXED MACROVESICULAR AND MICROVESICULAR STEATOSIS INVOLVING APPROXIMATELY 30-35% OF LIVER PARENCHYMA.
7	4185	20-30	M	2	Harvesting injury - mild	ALLOGRAFT LIVER, NEEDLE BIOPSY A. NO EVIDENCE OF ACUTE CELLULAR REJECTION, RAI 0/9. B. MILD PRESERVATION/ISCHEMIC INJURY.
7	4185	20-30	M	2	Obstruction/cholangitis	ALLOGRAFT LIVER, NEEDLE BIOPSY A. MIXED PORTAL INFLAMMATION WITH CHOLANGIOLAR PROLIFERATION, LOBULAR FOAM CELL CHANGE, AND PERIDUCTAL FIBROSIS; CONSISTENT WITH RECURRENT PRIMARY SCLEROSING CHOLANGITIS IF MECHANICAL STRICTURES AND ISCHEMIC CHOLANGIOPATHY CAN BE CLINICALLY EXCLUDED. B. MILD PERIPORTAL FIBROSIS WITH EARLY PORTAL-TO-PORTAL BRIDGING. C. MILD HEPATIC ARTERIOSCLEROSIS. D. NO EVIDENCE OF…
7	4185	20-30	M	2	Recurrent primary disease	ALLOGRAFT LIVER, NEEDLE BIOPSY A. ONGOING DUCT DAMAGE WITH DUCT ATROPHY, DUCTOPENIA, AND FOCAL PORTAL-TO-PORTAL BRIDGING FIBROSIS. B. INCREASED HEPATOCELLULAR SWELLING AND FOAM CELL CHANGE COMPARED TO PRIOR BIOPSY (PHS06-15861, 5/19/06). C. NO EVIDENCE OF ACUTE REJECTION OR GRAFT ARTERIOSCLEROSIS. COMMENT: This is a difficult biopsy to interpret. It appears that more than one process is contribut…
7	4185	20-30	M	1	Obstruction/cholangitis	ALLOGRAFT LIVER, NEEDLE BIOPSY A. BILIARY EPITHELIAL FOAM CELL CHANGE, BILE DUCTULAR PROLIFERATION AND SENESCENCE AND DUCTOPENIA IN SEVEN OF THIRTEEN PORTAL TRACTS (7/13). B. BILIARY TYPE BRIDGING FIBROSIS. C. INDETERMINATE FOR ACUTE CELLULAR REJECTION (RAI = 1-2/9). COMMENT: Slides from PHS07-37832 from 12/5/07 were not available for review. In comparison to previous biopsy PHS07-1784 from 1/18/…
8	28893	40-50	F	2	Obstruction/cholangitis	LIVER ALLOGRAFT, NEEDLE BIOPSY A. DUCTULAR PROLIFERATION AND MILD PORTAL FIBROSIS; BILIARY TRACT OBSTRUCTION OR STRICTURING SHOULD BE EXCLUDED. B. INDETERMINATE FOR ACUTE REJECTION (RAI: 2/9).
8	28893	40-50	F	2	Obstruction/cholangitis	ALLOGRAFT LIVER, RIGHT HEPATIC LOBE, 18 GAUGE CORE BIOPSY A. BILIARY DUCTULAR PROLIFERATION, PORTAL EDEMA, BILE INFARCT AND KUPFFER CELL GRANULOMA (see comment). B. NO EVIDENCE OF ACUTE CELLULAR REJECTION (RAI=0/9). C. EXTENSIVE BRIDGING FIBROSIS. COMMENT: In comparison to the two previous biopsies (PHS05-22411, 8/9/05 and PHS05-19490, 7/12/05), the current biopsy degree of portal inflammation an…
8	28893	40-50	F	2	Obstruction/cholangitis	ALLOGRAFT LIVER, RIGHT LOBE, NEEDLE BIOPSY A. SEVERE CHOLESTASIS WITH BILE DUCTULAR PROLIFERATION, FOCAL BILE DUCT ATROPHY AND PORTAL-TO-PORTAL BRIDGING FIBROSIS; CHANGES SUGGEST CLINICAL CORRELATION TO EVALUATE FOR THE POSSIBILITY OF BILE DUCT OBSTRUCTION (see comment). B. NO EVIDENCE OF ACUTE CELLULAR REJECTION (RAI= 0/9). C. MILD TO MODERATE HEPATIC ARTERIOSCLEROSIS. COMMENT: The sections show…
9	4981	50-60	F	2	Non-specific change	ALLOGRAFT LIVER, NEEDLE BIOPSY A. NO EVIDENCE OF ACUTE CELLULAR REJECTION (RAI 0/9). B. MILD PORTAL FIBROSIS. COMMENT: The sections show mild portal fibrosis with focal bile duct atrophy; these changes appear nonspecific. Nevertheless, clinical correlation is suggested to exclude the possibility of a low grade or intermittent bile duct obstruction.
9	4981	50-60	F	2	Obstruction/cholangitis	ALLOGRAFT LIVER, NEEDLE BIOPSY A. MODERATE PORTAL FIBROSIS WITH BILE DUCTULAR PROLIFERATION AND MILD PORTAL MIXED INFLAMMATION; CHANGES SUGGEST CLINICAL CORRELATION TO EVALUATE FOR THE POSSIBILITY OF BILE DUCT OBSTRUCTION. B. NO EVIDENCE OF ACUTE CELLULAR REJECTION, RAI = 0/9. COMMENT: The biopsied liver tissue shows no histologic evidence of acute cellular rejection. The presence of portal fibro…
9	4981	50-60	F	2	Obstruction/cholangitis	Allograft liver, needle biopsy- A. Portal tract expansion with bile ductular proliferation, cholangiolitis, mild to moderate mixed inflammation and portal/periportal fibrosis compatible with low grade/intermittent biliary obstructive/restrictive process. B. Low grade changes indeterminate for acute rejection (RAI = 1-2/9). C. Mild nodular regenerative hyperplasia. COMMENT: This biopsy is compared…
10	4848	30-40	M	2	Non-specific change	ALLOGRAFT LIVER, NEEDLE BIOPSY- A. MILD BILE DUCTULAR PROLIFERATION (SEE NOTE). B. NO EVIDENCE OF ACUTE REJECTION (RAI = 0/9). COMMENT: Bile ductular proliferation is low-grade in nature. Its significance, if any, is unclear in the setting of normal gamma glutamyl transpeptidase level with a mild increase in hepatocellular enzymes. Addendum (One trichrome 11 PAS diastase). Routine histochemical s…
10	4848	30-40	M	0	Acute rejection, moderate	LIVER ALLOGRAFT, RIGHT LOBE, NEEDLE BIOPSY: A. SUBOPTIMAL SAMPLE; ONLY FIVE PORTAL TRACTS PRESENT. B. MILD TO MODERATE ACUTE CELLULAR REJECTION WITH MODERATE PLASMA CELL RICH CENTRAL PERIVENULITIS (RAI = 5/9) (SEE COMMENT). C. BILE DUCTULAR REACTION WITH ONE INTRALOBULAR DUCT EXHIBITING CONCENTRIC PERIDUCTAL FIBROSIS; BILIARY TRACT STRICTURING SHOULD BE REASONABLY EXCLUDED. D. OVERALL SIMILAR CHA…
10	4848	30-40	M	0	Autoimmune hepatitis	ALLOGRAFT LIVER, NEEDLE BIOPSY- A. PROMINENT CENTRILOBULAR LYMPHOPLASMACYTIC INFLAMMATION WITH ACCOMPANYING PORTAL/PERIPORTAL AND LOBULAR COMPONENTS (SEE COMMENT). COMMENT: The differential diagnosis lies between a moderate to early severe predominantly centrilobular acute rejection (RAI = 6/9) versus a moderately active de novo autoimmune hepatitis (modified HAI = 8/18) in this patient who under…
11	6392	20-30	M	1	Obstruction/cholangitis	ALLOGRAFT LIVER, NEEDLE BIOPSY- A. MILD PORTAL TRACT EDEMA, SLIGHT MIXED INFLAMMATION AND FOCAL DUCTULAR PROLIFERATION (SEE COMMENT). B. NO EVIDENCE OF ACUTE REJECTION (RAI = 0/9). C. SCATTERED LIPOGRANULOMA FORMATION. MAN/MAN COMMENT: The pattern of changes in the portal tracts is suggestive of early stage duct obstruction and continued clinical correlation is suggested. Lipogranulomas were seen…
11	6392	20-30	M	2	Obstruction/cholangitis	LIVER ALLOGRAFT, LEFT LOBE, NEEDLE BIOPSY: A. MILD TO FOCALLY MODERATE PORTAL/PERIPORTAL FIBROSIS WITH DUCTULAR PROLIFERATION AND MILD PERICHOLANGITIS (SEE COMMENT). B. SCATTERED PORTAL AND LOBULAR LIPOGRANULOMAS. C. NEGATIVE FOR ACUTE AND CHRONIC REJECTION (RAI = 0/9). D. COMPARED TO THE PREVIOUS BIOPSY ((PHS10- 7432, 3/4/2010), THE CURRENT BIOPSY SHOWS SLIGHTLY MORE PROMINENT DUCTULAR REACTION …
11	6392	20-30	M	1		LIVER ALLOGRAFT, LEFT LOBE, NEEDLE BIOPSY: A. BILIARY TYPE FIBROSIS WITH MARKED PORTAL-TO-PORTAL BRIDGING AND FOCAL EARLY NODULE FORMATION (SEE COMMENT). B. PORTAL EDEMA AND PROMINENT DUCTULAR REACTION WITH PERICHOLANGITIS (SEE COMMENT). C. HEPATOCANALICULAR CHOLESTASIS. D. COMPARED TO THE PREVIOUS BIOPSY (PHS10-17984, 5/25/2010), THE CURRENT BIOPSY SHOWS MORE DIFFUSE DUCTULAR REACTION/PERICHOLAN…

## Sheet: Table 3
Table 3: Biopsy data for regression analysis
Patient De-Identification Code	Recurrence	Beta-catenin Score	Date of Tx	Date of Biopsy	ALP	Fibrosis score
26640	N	2	1989-06-23	2003-05-19	397	1
26640	N	2	1989-06-23	2006-02-18	197	2
3328	N	1	2000-10-18	2001-10-20	N	0
4238	N	1	2003-09-18	2003-10-10 16:29:00	123	0
4238	N	1	2003-09-18	2010-09-23 09:00:00	68	1
3999	N	1	2003-02-06	2004-04-26 16:01:00	N	0
3999	N	1	2003-02-06	2009-07-21 08:30:00	N	0
4100	N	1	2003-05-09	2004-01-17 11:56:00	87	0
4100	N	1	2003-05-09	2005-08-10	206	1
4100	N	2	2003-05-09	2008-02-29 13:13:00	N	3
5614	N	2	2006-10-17	2008-06-26 11:20:00	N	1
5614	N	2	2006-10-17	2009-10-19 10:00:00	N	1
1826	N	1	1997-12-16	1998-06-30 06:30:00	N	0
1826	N	0	1997-12-16	2006-09-11 10:01:00	84	1
3244	N	1	2000-05-29	2000-08-25	105	0
3244	N	1	2000-05-29	2001-01-18	83	0
26385	N	2	1992-01-24	1993-08-06	N	N
26385	N	1	1992-01-24	1996-10-03 10:03:00	88	0
3446	N	2	2001-04-22	2001-06-05	153	0
4743	N	1	2004-12-03	2008-02-21 09:50:00	N	1
4743	N	2	2004-12-03	2010-05-06 09:05:00	N	1
4743	Y	1	2004-12-03	2011-11-17 09:38:00	308	2
3420	N	1	2001-02-27	2002-09-05	126	0
3420	Y	2	2001-02-27	2005-03-17 10:00:00	575	1
3559	N	2	2001-09-11	2002-09-10	286	1
3559	N	1	2001-09-11	2003-07-21	N	1
3559	Y	2	2001-09-11	2005-09-15 10:50:00	N	2
3526	N	2	2001-07-20	2001-07-31	270	0
3526	N	1	2001-07-20	2002-08-05	120	1
3526	Y	2	2001-07-20	2005-02-24 09:45:00	529	0
3697	N	1	2002-05-11	2002-09-10	101	1
3697	N	1	2002-05-11	2006-09-15 09:20:00	N	1
3697	Y	2	2002-05-11	2010-11-29	N	1
3697	Y	0	2002-05-11	2012-09-01	160	1
3890	N	1	2002-11-11	2003-03-13	606	2
3890	Y	2	2002-11-11	2003-06-07	948	1
4185	N	2	2003-08-04	2003-08-16	80	1
4185	Y	2	2003-08-04	2005-04-20 12:10:00	1023	2
4185	Y	2	2003-08-04	2006-08-15 09:27:00	1553	2
4185	Y	1	2003-08-04	2011-02-24 09:15:00	697	3
28893	N	2	2003-03-20	2004-01-07 17:49:00	N	2
28893	N	2	2003-03-20	2005-09-04 09:15:00	561	3
28893	Y	2	2003-03-20	2007-02-20 09:45:00	288	3
4981	N	2	2005-07-14	2005-10-03 11:20:00	385	1
4981	N	2	2005-07-14	2006-07-13 07:51:00	477	2
4981	Y	2	2005-07-14	2010-06-02 10:05:00	509	2
4848	N	2	2005-03-08	2006-01-11 15:15:00	55	0
4848	N	0	2005-03-08	2013-04-26 09:41:00	153	1
4848	Y	0	2005-03-08	2013-07-29 11:07:00	202	1
6392	N	1	2008-11-29	2010-03-04 08:55:00	213	1
6392	N	2	2008-11-29	2010-05-25 09:20:00	244	1
6392	Y	1	2008-11-29	2012-01-24 10:30:00	353	3
